# Supplementary material for: Extending the models for iron and sulfur oxidation in the extreme Acidophile Acidithiobacillus ferrooxidans
Source: BMC Genomics. 2009 Aug 24;10:394. doi: 10.1186/1471-2164-10-394 (PMC2754497; doi:10.1186/1471-2164-10-394)
Supplement: Additional file 1 — Differentially expressed genes. Genes with a log2 ratio of median greater than 1.5 (corresponding to genes induced more than 2.8 fold) were considered differentially expressed in the two growth conditions. Functional categories are those defined by the TIGR database [94]. (Quatrini, R., C. Appia-Ayme, Y. Denis, E. Jedlicki, D. S. Holmes and V. Bonnefoy, BMC Genomics). [file 1471-2164-10-394-S1.xls]

## Sheet: Feuil1
Additional file 1 - Differentially expressed genes
TIGR role and gene name	Common name TIGR	COG number	EC number	ID NC011761	Replicates median normalized log2 ratio	Induced in:	Sub-role TIGR	COG category letter	Main category COG	Category COG	Assigned COG	Proteomic data: strain/references
Unknown function
	Phosphoribosyl transferase domain protein	COG1926		AFE_3103	1.7	Fe	General	R	POORLY CHARACTERIZED	General function prediction only	Predicted phosphoribosyltransferases
	Hypothetical protein			AFE_2851	1.6	Fe	General				No hits found
	Conserved hypothetical protein	COG1534		AFE_2737	2.1	Fe	General	J	INFORMATION STORAGE AND PROCESSING	Translation, ribosomal structure and biogenesis	Predicted RNA-binding protein containing KH domain, possibly ribosomal protein
	Hypothetical protein			AFE_2602	2.1	Fe	General				Not in COGs	ATCC 19859/[25]
	Pyridine nucleotide-disulfide oxidoreductase	COG0446		AFE_2601	1.9	Fe	Enzymes of unknown specificity	R	POORLY CHARACTERIZED	General function prediction only	Uncharacterized NAD(FAD)-dependent dehydrogenases	CCM 4253/[24]
	Conserved hypothetical protein	COG0425		AFE_2600	3.0	Fe	General	O	CELLULAR PROCESSES AND SIGNALING	Posttranslational modification, protein turnover, chaperones	Predicted redox protein, regulator of disulfide bond formation
	Hypothetical protein			AFE_2400	3.0	Fe	General				Not in COGs
	Conserved domain protein			AFE_2380	1.5	Fe	General				Not in COGs
	GatB/YqeY domain protein	COG1610		AFE_2339	2.3	Fe	General	S	POORLY CHARACTERIZED	Function unknown	Uncharacterized conserved protein
	Metallo-beta-lactamase family protein	COG0426		AFE_2256	2.2	Fe	Enzymes of unknown specificity	C	METABOLISM	Energy production and conversion	Uncharacterized flavoproteins
	Hypothetical protein			AFE_2255	1.5	Fe	General				Not in COGs
	Conserved domain protein			AFE_2226	2.3	Fe	General				No hits found
	Conserved hypothetical protein			AFE_2216	1.6	Fe	General				Not in COGs
	Conserved hypothetical protein	COG0421		AFE_2160	1.8	Fe	General	E	METABOLISM	Amino acid transport and metabolism	Spermidine synthase
	Radical SAM domain protein	COG1032		AFE_2120	1.7	Fe	Enzymes of unknown specificity	C	METABOLISM	Energy production and conversion	Fe-S oxidoreductase
	Conserved hypothetical protein			AFE_1786	1.8	Fe	General				No hits found
	Hypothetical protein			AFE_1232	1.8	Fe	General				No hits found
	Hypothetical protein			AFE_1153	1.7	Fe	General				No hits found
	Metallo-beta-lactamase family protein	COG1235		AFE_0993	1.8	Fe	Enzymes of unknown specificity	R	POORLY CHARACTERIZED	General function prediction only	Metal-dependent hydrolases of the beta-lactamase superfamily I
	Male sterility protein	COG0702		AFE_0963	1.5	Fe	General	M	CELLULAR PROCESSES AND SIGNALING	Cell wall/membrane/envelope biogenesis	Predicted nucleoside-diphosphate-sugar epimerases
	Hypothetical protein			unannotated sequence antisense to AFE_0925	1.5	Fe	General
	Conserved hypothetical protein	COG1451		AFE_0760	1.9	Fe	General	R	POORLY CHARACTERIZED	General function prediction only	Predicted metal-dependent hydrolase
	Hypothetical protein			unannotated sequence antisense to AFE_0752	1.7	Fe	General
	Hypothetical protein			AFE_0258	1.5	Fe	General				No hits found
	Hypothetical protein			AFE_0099	1.8	Fe	General				No hits found
	Radical SAM domain protein	COG0602		AFE_0069	1.6	Fe	Enzymes of unknown specificity	O	CELLULAR PROCESSES AND SIGNALING	Posttranslational modification, protein turnover, chaperones	Organic radical activating enzymes
	Acetyltransferase, GNAT family	COG0454		AFE_3166	1.5	Fe	Enzymes of unknown specificity	K	INFORMATION STORAGE AND PROCESSING	Transcription	Histone acetyltransferase HPA2 and related acetyltransferases
	Hypothetical protein			AFE_3139	1.8	Fe	General				No hits found
	Hypothetical protein			unannotated sequence between AFE_3135 (hypothetical) and AFE_3136 (sensor kinase)	2.4	Fe	General
	Conserved hypothetical protein			AFE_3127	3.3	Fe	General				Not in COGs
	Hypothetical protein			unannotated sequence antisense to AFE_3119	2.8	Fe	General				No hits found
	Pyridine nucleotide-disulfide oxidoreductase	COG0446		AFE_3118	2.1	Fe	Enzymes of unknown specificity	R	POORLY CHARACTERIZED	General function prediction only	Uncharacterized NAD(FAD)-dependent dehydrogenases
	Conserved hypothetical protein	COG0425		AFE_3117	2.2	Fe	General	O	CELLULAR PROCESSES AND SIGNALING	Posttranslational modification, protein turnover, chaperones	Predicted redox protein, regulator of disulfide bond formation
	von Willebrand factor type A domain protein			AFE_2535	-1.5	S	General				Not in COGs
	Histone deacetylase family protein	COG0123		AFE_2534	-1.6	S	General	B	INFORMATION STORAGE AND PROCESSING	Chromatin structure and dynamics	Deacetylases, including yeast histone deacetylase and acetoin utilization protein
	Conserved hypothetical protein			AFE_2257	-2.1	S	General				Not in COGs
	Conserved hypothetical protein			AFE_2181	-2.1	S	General				Not in COGs
	Hypothetical protein			AFE_2051	-1.6	S	General				No hits found
	Hypothetical protein			AFE_1853	-1.8	S	General				No hits found
	Hypothetical protein			AFE_1785	-1.7	S	General				No hits found
	Phospholipase D family protein	COG1502		AFE_1740	-2.0	S	Enzymes of unknown specificity	I	METABOLISM	Lipid transport and metabolism	Phosphatidylserine/phosphatidylglycerophosphate/cardiolipin synthases and related enzymes
	Hypothetical protein			AFE_1710	-1.9	S	General				No hits found
	Hypothetical protein			unannotated sequence between AFE_1693 (hypothetical) and AFE_1694 (conjugal transfer protein )	-1.5	S	General
	Fructose-bisphosphate aldolase class II family protein	COG0191		AFE_1676	-2.0	S	Enzymes of unknown specificity	G	METABOLISM	Carbohydrate transport and metabolism	Fructose/tagatose bisphosphate aldolase
	Conserved hypothetical protein			AFE_1670	-2.3	S	General				No hits found
	Hypothetical protein			AFE_1669	-2.9	S	General				No hits found
	Transketolase pyridine binding domain protein	COG3957		AFE_1667	-2.9	S	General	G	METABOLISM	Carbohydrate transport and metabolism	Phosphoketolase
	Conserved hypothetical protein			AFE_1666	-1.8	S	General				Not in COGs
	Hypothetical protein			AFE_1574	-2.1	S	General				No hits found
	Hypothetical protein			AFE_1500	-1.6	S	General				No hits found
	Conserved hypothetical protein			AFE_1484	-2.5	S	General				Not in COGs
	Hypothetical protein			AFE_1300	-1.9	S	General				No hits found
	Hypothetical protein			unannotated sequence between AFE_1211 (TPR domain sulfotransferase) and AFE_1212 (hypothetical)	-1.7	S	General				No hits found
	Hypothetical protein			AFE_0968	-1.9	S	General				No hits found
	Metallo-beta-lactamase family protein	COG0491		AFE_0956	-1.9	S	Enzymes of unknown specificity	R	POORLY CHARACTERIZED	General function prediction only	Zn-dependent hydrolases, including glyoxylases
	Conserved domain protein			AFE_0953	-2.0	S	General				No hits found
	Death-on-curing family protein			AFE_0685	-1.7	S	General				Not in COGs
Energy metabolism
cycA-1	Cytochrome c4			AFE_3107	3.7	Fe	Electron transport				Not in COGs
	Oxidoreductase, short-chain dehydrogenase/reductase family	COG1028		AFE_3108	3.9	Fe	Enzymes of unknown specificity	I	METABOLISM	Lipid transport and metabolism	Dehydrogenases with different specificities (related to short-chain alcohol dehydrogenases)
petA-1	Ubiquinol-cytochrome c reductase, iron-sulfur subunit	COG0723	1.10.2.2	AFE_3109	3.7	Fe	Electron transport	C	METABOLISM	Energy production and conversion	Rieske Fe-S protein	CCM 4253/[24]
petB-1	Ubiquinol-cytochrome c reductase, cytochrome b subunit	COG1290	1.10.2.2	AFE_3110	4.4	Fe	Electron transport	C	METABOLISM	Energy production and conversion	Cytochrome b subunit of the bc complex
petC-1	Ubiquinol-cytochrome c reductase, cytochrome c1 subunit	COG2857	1.10.2.2	AFE_3111	3.7	Fe	Electron transport	C	METABOLISM	Energy production and conversion	Cytochrome c1
cyc2	Cytochrome c			AFE_3153	2.5	Fe	Electron transport				No hits found	ATCC 33020/[7]
cyc1	Cytochrome c552	COG2863		AFE_3152	2.8	Fe	Electron transport	C	METABOLISM	Energy production and conversion	Cytochrome c553	ATCC 33020/[7] CCM 4253/[24] ATCC 19859/[25]
	Conserved hypothetical protein			AFE_3151	3.1	Fe	General				Not in COGs	ATCC 33020/[7]
coxB	Cytochrome c oxidase, aa3-type, subunit II	COG1622	1.9.3.1	AFE_3150	2.9	Fe	Electron transport	C	METABOLISM	Energy production and conversion	Heme/copper-type cytochrome/quinol oxidases, subunit 2	ATCC 33020/[7]
coxA	Cytochrome c oxidase, aa3-type, subunit I	COG0843	1.9.3.1	AFE_3149	2.5	Fe	Electron transport	C	METABOLISM	Energy production and conversion	Heme/copper-type cytochrome/quinol oxidases, subunit 1	ATCC 33020/[7]
coxC	Cytochrome c oxidase, aa3-type, subunit III		1.9.3.1	AFE_3148	1.7	Fe	Electron transport				Not in COGs	ATCC 33020/[7]
rus	Rusticyanin			AFE_3146	1.6	Fe	Electron transport					ATCC 33020/[7] CCM 4253/[24] ATCC 19859/[25]
rus	Rusticyanin			AFE_3146	1.9	Fe	Electron transport					ATCC 33020/[7] CCM 4253/[24] ATCC 19859/[25]
rus	Rusticyanin			AFE_3146	2.1	Fe	Electron transport					ATCC 33020/[7] CCM 4253/[24] ATCC 19859/[25]
	Carbohydrate kinase, PfkB family	COG0524		AFE_0530	2.0	Fe	Sugars	G	METABOLISM	Carbohydrate transport and metabolism	Sugar kinases, ribokinase family
atpB	ATP synthase F0, A subunit	COG0356	3.6.3.14	AFE_3209	1.8	Fe	ATP-proton motive force interconversion	C	METABOLISM	Energy production and conversion	F0F1-type ATP synthase, subunit a
	Sulfide-quinone reductase, putative	COG0446		AFE_1792	-1.6	S		R	POORLY CHARACTERIZED	General function prediction only	Uncharacterized NAD(FAD)-dependent dehydrogenases	NASF-1/[26] CCM 4253/[24]
	NADH dehydrogenase, putative			AFE_1662	-2.2	S	Electron transport				Not in COGs
cydA	Cytochrome d ubiquinol oxidase, subunit I	COG1271	1.10.3.-	AFE_0955	-2.0	S	Electron transport	C	METABOLISM	Energy production and conversion	Cytochrome bd-type quinol oxidase, subunit 1
cydB	Cytochrome d ubiquinol oxidase, subunit II	COG1294	1.10.3.-	AFE_0954	-2.6	S	Electron transport	C	METABOLISM	Energy production and conversion	Cytochrome bd-type quinol oxidase, subunit 2
cyoA	Cytochrome o ubiquinol oxidase, subunit II	COG1622	1.10.3.-	AFE_0631	-3.2	S	Electron transport	C	METABOLISM	Energy production and conversion	Heme/copper-type cytochrome/quinol oxidases, subunit 2
cyoB	Cytochrome o ubiquinol oxidase, subunit I	COG0843	1.10.3.-	AFE_0632	-2.7	S	Electron transport	C	METABOLISM	Energy production and conversion	Heme/copper-type cytochrome/quinol oxidases, subunit 1
cyoC	Cytochrome o ubiquinol oxidase, subunit III	COG1845	1.10.3.-	AFE_0633	-3.0	S	Electron transport	C	METABOLISM	Energy production and conversion	Heme/copper-type cytochrome/quinol oxidase, subunit 3
cyoD	Cytochrome o ubiquinol oxidase, subunit IV	COG3125	1.10.3.-	AFE_0634	-2.2	S	Electron transport	C	METABOLISM	Energy production and conversion	Heme/copper-type cytochrome/quinol oxidase, subunit 4
petA-2	Ubiquinol-cytochrome c reductase, iron-sulfur subunit	COG0723	1.10.2.2	AFE_2729	-1.9	S	Electron transport	C	METABOLISM	Energy production and conversion	Rieske Fe-S protein
petB-2	Ubiquinol-cytochrome c reductase, cytochrome b subunit	COG1290	1.10.2.2	AFE_2730	-1.7	S	Electron transport	C	METABOLISM	Energy production and conversion	Cytochrome b subunit of the bc complex
hip	High potential iron-sulfur protein		1.16.3.-	AFE_2732	-1.8	S	Electron transport				No hits found
hdrB	Heterodisulfide reductase subunit B, homolog	COG2048		AFE_2586	-1.5	S	General	C	METABOLISM	Energy production and conversion	Heterodisulfide reductase, subunit B
	Hypothetical protein			AFE_2568	-1.6	S	General				Not in COGs
tusA	Conserved hypothetical protein	COG0425		AFE_2557	-2.4	S	General	O	CELLULAR PROCESSES AND SIGNALING	Posttranslational modification, protein turnover, chaperones	Predicted redox protein, regulator of disulfide bond formation
dsrE	Conserved hypothetical protein	COG2210		AFE_2556	-2.1	S	General	S	POORLY CHARACTERIZED	Function unknown	Uncharacterized conserved protein
hdrC	Iron-sulfur cluster-binding protein			AFE_2555	-2.1	S	Electron transport				Not in COGs
hdrB	Heterodisulfide reductase subunit B, homolog	COG2048		AFE_2554	-2.0	S	General	C	METABOLISM	Energy production and conversion	Heterodisulfide reductase, subunit B
hdrA	Pyridine nucleotide-disulfide oxidoreductase			AFE_2553	-2.6	S	Enzymes of unknown specificity				Not in COGs
hdrC	Iron-sulfur cluster-binding protein			AFE_2551	-2.4	S	Electron transport				Not in COGs
hdrB	Succinate dehydrogenase/fumarate reductase, C subunit	COG2048		AFE_2550	-1.9	S	Electron transport	C	METABOLISM	Energy production and conversion	Heterodisulfide reductase, subunit B
cbbS-2	Ribulose bisphosphate carboxylase, small subunit		4.1.1.39	AFE_1690	-1.9	S	Chemoautotrophy				No hits found	ATCC 19859/[25]
	Tat pathway signal sequence domain protein			AFE_1689	-1.5	S	General				No hits found
	Carboxysome peptide B			AFE_1686	-1.5	S	Detoxification				No hits found
bfr	Bacterioferritin	COG2193		AFE_1682	-1.5	S	Cations and iron carrying compounds	P	METABOLISM	Inorganic ion transport and metabolism	Bacterioferritin (cytochrome b1)
	Conserved hypothetical protein			AFE_1681	-1.6	S	General				No hits found
	Conserved hypothetical protein			AFE_1679	-1.6	S	General				No hits found
	von Willebrand factor type A domain protein			AFE_1677	-1.7	S	General				Not in COGs
glcD	Glycolate oxidase, subunit GlcD	COG0277		AFE_1665	-1.6	S	Other	C	METABOLISM	Energy production and conversion	FAD/FMN-containing dehydrogenases
	Conserved hypothetical protein			AFE_0046	-1.7	S	General				Not in COGs
	DoxD-like family protein			AFE_0044	-2.3	S	Enzymes of unknown specificity				Not in COGs
	Tat pathway signal sequence domain protein			AFE_0042	-1.5	S	General				No hits found
Cell envelope
	Dolichyl-phosphate-mannose-protein mannosyltransferase family protein	COG1807		AFE_2925	1.5	Fe	Biosynthesis and degradation of surface polysaccharides and lipopolysaccharides	M	CELLULAR PROCESSES AND SIGNALING	Cell wall/membrane/envelope biogenesis	4-amino-4-deoxy-L-arabinose transferase and related glycosyltransferases of PMT family
	Glycosyl transferase, group 2 family protein	COG0463		AFE_1851	1.7	Fe	Biosynthesis and degradation of surface polysaccharides and lipopolysaccharides	M	CELLULAR PROCESSES AND SIGNALING	Cell wall/membrane/envelope biogenesis	Glycosyltransferases involved in cell wall biogenesis
	Membrane-bound lytic murein transglycosylase B, putative	COG2951		AFE_1827	2.0	Fe	Biosynthesis and degradation of murein sacculus and peptidoglycan	M	CELLULAR PROCESSES AND SIGNALING	Cell wall/membrane/envelope biogenesis	Membrane-bound lytic murein transglycosylase B
	Glycosyl transferase, group 2	COG0463		AFE_0792	4.2	Fe	Biosynthesis and degradation of surface polysaccharides and lipopolysaccharides	M	CELLULAR PROCESSES AND SIGNALING	Cell wall/membrane/envelope biogenesis	Glycosyltransferases involved in cell wall biogenesis
	CDP-6-deoxy-L-threo-D-glycero-4-hexulose-3-dehydrase reductase, putative			AFE_0252	1.6	Fe	Biosynthesis and degradation of surface polysaccharides and lipopolysaccharides
	Dolichyl-phosphate-mannose-protein mannosyltransferase family protein	COG1807		AFE_0231	1.6	Fe	Biosynthesis and degradation of surface polysaccharides and lipopolysaccharides	M	CELLULAR PROCESSES AND SIGNALING	Cell wall/membrane/envelope biogenesis	4-amino-4-deoxy-L-arabinose transferase and related glycosyltransferases of PMT family
	Membrane protein, putative			AFE_3144	2.4	Fe	Other				No hits found
	Membrane protein, putative			AFE_3120	2.3	Fe	Other				No hits found
	Membrane protein, putative			AFE_1554	-3.0	S	Other				Not in COGs
	Membrane protein, putative			AFE_1350	-2.5	S	Other				No hits found
ddlB	D-alanine-D-alanine ligase	COG1181	6.3.2.4	AFE_0203	-1.9	S	Biosynthesis and degradation of murein sacculus and peptidoglycan	M	CELLULAR PROCESSES AND SIGNALING	Cell wall/membrane/envelope biogenesis	D-alanine-D-alanine ligase and related ATP-grasp enzymes
	Membrane protein, putative			AFE_0053	-2.7	S	Other				Not in COGs
Transport and binding proteins
	Major facilitator family transporter	COG0477		AFE_2333	1.8	Fe	Unknown substrate	G	METABOLISM	Carbohydrate transport and metabolism	Permeases of the major facilitator superfamily
	MotA/TolQ/ExbB proton channel family protein	COG0811		AFE_2270	2.1	Fe	Cations and iron carrying compounds	U	CELLULAR PROCESSES AND SIGNALING	Intracellular trafficking, secretion, and vesicular transport	Biopolymer transport proteins
	Carbohydrate-selective porin, OprB family			AFE_2250	4.0	Fe	Carbohydrates organic alcohols and acids/Porins
	Outer membrane heavy metal efflux protein, putative			AFE_1949	3.4	Fe	Cations and iron carrying compounds				Not in COGs
	Phosphate ABC transporter, permease protein, putative	COG0581		AFE_1941	1.8	Fe	Anions	P	METABOLISM	Inorganic ion transport and metabolism	ABC-type phosphate transport system, permease component
pstS-1	Phosphate ABC transporter, periplasmic phosphate-binding protein PstS	COG0226		AFE_1939	2.3	Fe	Anions	P	METABOLISM	Inorganic ion transport and metabolism	ABC-type phosphate transport system, periplasmic component	CCM 4253/[24] ATCC 19859/[25]
	Toluene tolerance protein, putative	COG2854		AFE_1830	1.9	Fe	Detoxification/Other	Q	METABOLISM	Secondary metabolites biosynthesis, transport and catabolism	ABC-type transport system involved in resistance to organic solvents, auxiliary component
	ABC transporter, ATP-binding protein, MsbA family	COG1132		AFE_0983	1.5	Fe	Other	V	CELLULAR PROCESSES AND SIGNALING	Defense mechanisms	ABC-type multidrug transport system, ATPase and permease components
	ABC transporter, ATP-binding protein	COG1136		AFE_0101	1.6	Fe	Unknown substrate	V	CELLULAR PROCESSES AND SIGNALING	Defense mechanisms	ABC-type antimicrobial peptide transport system, ATPase component
	Voltage-gated chloride channel	COG0038		AFE_3129	2.1	Fe	Anions	P	METABOLISM	Inorganic ion transport and metabolism	Chloride channel protein EriC
	Molybdenum ABC transporter, periplasmic molybdate-binding protein, putative	COG0725		AFE_1493	-1.5	S	Cations and iron carrying compounds	P	METABOLISM	Inorganic ion transport and metabolism	ABC-type molybdate transport system, periplasmic component
	TonB-dependent receptor			AFE_1492	-1.5	S	Cations and iron carrying compounds				Not in COGs
	MIP family channel protein	COG0580		AFE_0154	-1.6	S	Porins	G	METABOLISM	Carbohydrate transport and metabolism	Glycerol uptake facilitator and related permeases (Major Intrinsic Protein Family)
	RND efflux system, outer membrane lipoprotein, NodT family	COG1538		AFE_0108	-1.7	S	Unknown substrate	M	CELLULAR PROCESSES AND SIGNALING	Cell wall/membrane/envelope biogenesis	Outer membrane protein
	Periplasmic solute-binding protein, putative	COG0725		AFE_0043	-2.2	S	Unknown substrate	P	METABOLISM	Inorganic ion transport and metabolism	ABC-type molybdate transport system, periplasmic component	CCM 4253/[24] ATCC19859/[25] ATCC 23270/[29]
	C4-dicarboxylate transporter/malic acid transport protein	COG1275		AFE_0041	-1.5	S	Carbohydrates organic alcohols and acids	P	METABOLISM	Inorganic ion transport and metabolism	Tellurite resistance protein and related permeases
Central intermediary metabolism - Sulfur metabolism
cysJ	Sulfite reductase (NADPH) flavoprotein, alpha component	COG0369	1.8.1.2	AFE_3121	5.6	Fe	Sulfur metabolism	P	METABOLISM	Inorganic ion transport and metabolism	Sulfite reductase, alpha subunit (flavoprotein)
cysN	Sulfate adenylyltransferase, large subunit	COG2895	2.7.7.4	AFE_3125	4.9	Fe	Sulfur metabolism	P	METABOLISM	Inorganic ion transport and metabolism	GTPases - Sulfate adenylate transferase subunit 1
	Adenylylsulfate reductase, thioredoxin dependent	COG0175	1.8.4.10	AFE_3123	3.9	Fe	Sulfur metabolism	E	METABOLISM	Amino acid transport and metabolism	3'-phosphoadenosine 5'-phosphosulfate sulfotransferase (PAPS reductase)/FAD synthetase and related enzymes
cysI	Sulfite reductase (NADPH) hemoprotein beta-component	COG0155	1.8.1.2	AFE_3122	3.3	Fe	Sulfur metabolism	P	METABOLISM	Inorganic ion transport and metabolism	Sulfite reductase, beta subunit (hemoprotein)
cysD-2	Sulfate adenylyltransferase, small subunit	COG0175	2.7.7.4	AFE_3124	2.4	Fe	Sulfur metabolism	E	METABOLISM	Amino acid transport and metabolism	3'-phosphoadenosine 5'-phosphosulfate sulfotransferase (PAPS reductase)/FAD synthetase and related enzymes	CCM 4253/[24]
Purines pyrimidines nucleosides and nucleotides
guaB	Inosine-5-monophosphate dehydrogenase	COG0516	1.1.1.205	AFE_1777	1.7	Fe	Purine ribonucleotide biosynthesis	F	METABOLISM	Nucleotide transport and metabolism	IMP dehydrogenase/GMP reductase
	Dihydroorotase, homodimeric type	COG0418	3.5.2.3	AFE_1672	-1.9	S	Pyrimidine ribonucleotide biosynthesis	F	METABOLISM	Nucleotide transport and metabolism	Dihydroorotase
	Guanine deaminase, putative	COG0402		AFE_0772	-1.8	S	Salvage of nucleosides and nucleotides	F	METABOLISM	Nucleotide transport and metabolism	Cytosine deaminase and related metal-dependent hydrolases
Fatty acid and phospholipid metabolism
plsX	Fatty acid/phospholipid synthesis protein PlsX	COG0416		AFE_1905	1.6	Fe	Biosynthesis	I	METABOLISM	Lipid transport and metabolism	Fatty acid/phospholipid biosynthesis enzyme
fabH	3-oxoacyl-(acyl-carrier-protein) synthase III	COG0332	2.3.1.41	AFE_1906	1.5	Fe	Biosynthesis	I	METABOLISM	Lipid transport and metabolism	3-oxoacyl-[acyl-carrier-proteinsynthase III
Biosynthesis of cofactors prosthetic groups and carriers
hemA	Glutamyl-tRNA reductase	COG0373	1.2.1.-	AFE_2761	1.5	Fe	Heme porphyrin and cobalamin	H	METABOLISM	Coenzyme transport and metabolism	Glutamyl-tRNA reductase
panC	Pantoate-beta-alanine ligase	COG0414	6.3.2.1	AFE_1770	1.5	Fe	Coenzyme A	H	METABOLISM	Coenzyme transport and metabolism	Panthothenate synthetase
dxr	1-deoxy-D-xylulose 5-phosphate reductoisomerase	COG0743	1.1.1.267	AFE_1450	1.5	Fe	Other	I	METABOLISM	Lipid transport and metabolism	1-deoxy-D-xylulose 5-phosphate reductoisomerase
ispD	2-C-methyl-D-erythritol 4-phosphate cytidylyltransferase	COG1211	2.7.7.60	AFE_0370	1.6	Fe	Other	I	METABOLISM	Lipid transport and metabolism	4-diphosphocytidyl-2-methyl-D-erithritol synthase
cobA	Uroporphyrin-III C-methyltransferase	COG0007	2.1.1.107	AFE_3126	3.3	Fe	Heme porphyrin and cobalamin	H	METABOLISM	Coenzyme transport and metabolism	Uroporphyrinogen-III methylase
	Hypothetical protein			unannotated sequence between AFE_2272 (hypothetical) and AFE_2273 (MotB/TolA/ExbB proton extrusion family protein)	-1.5	S
bioD-1	Dethiobiotin synthetase	COG0132	6.3.3.3	AFE_1675	-1.7	S	Biotin	H	METABOLISM	Coenzyme transport and metabolism	Dethiobiotin synthetase
iscU	Fe-S cluster assembly scaffold protein IscU	COG0822		AFE_0674	-1.6	S	Fe-S	C	METABOLISM	Energy production and conversion	NifU homolog involved in Fe-S cluster formation
iscS-3	Cysteine desulfurase IscS	COG1104	4.4.1.-	AFE_0673	-1.7	S	Other	E	METABOLISM	Amino acid transport and metabolism	Cysteine sulfinate desulfinase/cysteine desulfurase and related enzymes
iscR	Iron-sulfur cluster assembly transcription factor IscR	COG1959		AFE_0672	-2.5	S	Other/DNA interactions	K	INFORMATION STORAGE AND PROCESSING	Transcription	Predicted transcriptional regulator
Cellular processes
	Cell division protein FtsQ	COG1589		AFE_0202	-1.6	S	Cell division	M	CELLULAR PROCESSES AND SIGNALING	Cell wall/membrane/envelope biogenesis	Cell division septal protein
	ParA family protein	COG1192		AFE_1720	-1.5	S	Cell division	D	CELLULAR PROCESSES AND SIGNALING	Cell cycle control, cell division, chromosome partitioning	ATPases involved in chromosome partitioning
	Conjugal transfer protein	COG3701		AFE_1694	-2.0	S	Conjugation	U	CELLULAR PROCESSES AND SIGNALING	Intracellular trafficking, secretion, and vesicular transport	Type IV secretory pathway, TrbF components
	TraG/TraD family protein	COG3505		AFE_1699	-2.4	S	Conjugation	U	CELLULAR PROCESSES AND SIGNALING	Intracellular trafficking, secretion, and vesicular transport	Type IV secretory pathway, VirD4 components
	Conjugal transfer protein TrbI			AFE_1697	-1.6	S					Not in COGs
	Conjugal transfer protein, putative			AFE_1696	-1.8	S	Conjugation				Not in COGs
apaH	Bis(5-nucleosyl)-tetraphosphatase (symmetrical)	COG0639	3.6.1.41	AFE_2193	2.3	Fe	Adaptations to atypical conditions	T	CELLULAR PROCESSES AND SIGNALING	Signal transduction mechanisms	Diadenosine tetraphosphatase and related serine/threonine protein phosphatases
	Autoinducer synthesis protein			AFE_1999	1.8	Fe	Other				No hits found
DNA metabolism
ogt-2	Methylated-DNA-protein-cysteine methyltransferase	COG0350	2.1.1.63	AFE_1553	1.7	Fe	DNA replication recombination and repair	L	INFORMATION STORAGE AND PROCESSING	Replication, recombination and repair	Methylated DNA-protein cysteine methyltransferase
	HNH endonuclease domain protein			AFE_1152	1.7	Fe	Degradation of DNA				Not in COGs
Transcription
rhlE	ATP-dependent RNA helicase RhlE	COG0513		AFE_1433	2.2	Fe	Other	L	INFORMATION STORAGE AND PROCESSING	Replication, recombination and repair	Superfamily II DNA and RNA helicases
rho	Transcription termination factor Rho	COG1158		AFE_0658	2.1	Fe	Transcription factors	K	INFORMATION STORAGE AND PROCESSING	Transcription	Transcription termination factor
nusG	Transcription termination/antitermination factor NusG	COG0250		AFE_0314	1.5	Fe	Transcription factors	K	INFORMATION STORAGE AND PROCESSING	Transcription	Transcription antiterminator
	Anticodon nuclease, putative			AFE_2374	-1.5	S	RNA processing				No hits found
Protein synthesis
prfA	Peptide chain release factor 1	COG0216		AFE_2760	2.5	Fe	Translation factors	J	INFORMATION STORAGE AND PROCESSING	Translation, ribosomal structure and biogenesis	Protein chain release factor A
efp	Translation elongation factor P	COG0231		AFE_0851	2.9	Fe	Translation factors	J	INFORMATION STORAGE AND PROCESSING	Translation, ribosomal structure and biogenesis	Translation elongation factor P (EF-P)/translation initiation factor 5A (eIF-5A)
rplM	Ribosomal protein L13	COG0102		AFE_3075	2.4	Fe	Ribosomal proteins:synthesis and modification	J	INFORMATION STORAGE AND PROCESSING	Translation, ribosomal structure and biogenesis	Ribosomal protein L13
rpsI	Ribosomal protein S9	COG0103		AFE_3074	1.8	Fe	Ribosomal proteins:synthesis and modification	J	INFORMATION STORAGE AND PROCESSING	Translation, ribosomal structure and biogenesis	Ribosomal protein S9
rpsF	Ribosomal protein S6	COG0360		AFE_2824	1.5	Fe	Ribosomal proteins:synthesis and modification	J	INFORMATION STORAGE AND PROCESSING	Translation, ribosomal structure and biogenesis	Ribosomal protein S6
rplY	Ribosomal protein L25	COG1825		AFE_2145	2.1	Fe	Ribosomal proteins:synthesis and modification	J	INFORMATION STORAGE AND PROCESSING	Translation, ribosomal structure and biogenesis	Ribosomal protein L25 (general stress protein Ctc)
rplD	Ribosomal protein L4	COG0088		AFE_0328	1.5	Fe	Ribosomal proteins:synthesis and modification	J	INFORMATION STORAGE AND PROCESSING	Translation, ribosomal structure and biogenesis	Ribosomal protein L4
rpsG	Ribosomal protein S7	COG0049		AFE_0323	1.6	Fe	Ribosomal proteins:synthesis and modification	J	INFORMATION STORAGE AND PROCESSING	Translation, ribosomal structure and biogenesis	Ribosomal protein S7
rpsL	Ribosomal protein S12	COG0048		AFE_0322	1.8	Fe	Ribosomal proteins:synthesis and modification	J	INFORMATION STORAGE AND PROCESSING	Translation, ribosomal structure and biogenesis	Ribosomal protein S12
	Tyr-tRNA(GTA) Score: 72.48			CP001219.1	2.5	Fe	tRNA
	Phe-tRNA (GAA) Score: 78.83			AFE_0146	1.9	Fe	tRNA				No hits found
pheS	Phenylalanyl-tRNA synthetase, alpha subunit	COG0016	6.1.1.20	AFE_2610	1.6	Fe	tRNA aminoacylation	J	INFORMATION STORAGE AND PROCESSING	Translation, ribosomal structure and biogenesis	Phenylalanyl-tRNA synthetase alpha subunit
glyQ	Glycyl-tRNA synthetase, alpha subunit	COG0752	6.1.1.14	AFE_2580	1.8	Fe	tRNA aminoacylation	J	INFORMATION STORAGE AND PROCESSING	Translation, ribosomal structure and biogenesis	Glycyl-tRNA synthetase, alpha subunit
pth	Peptidyl-tRNA hydrolase	COG0193	3.1.1.29	AFE_2146	1.6	Fe	Other	J	INFORMATION STORAGE AND PROCESSING	Translation, ribosomal structure and biogenesis	Peptidyl-tRNA hydrolase
Protein fate
ffh	Signal recognition particle protein	COG0541		AFE_2856	1.5	Fe	Protein and peptide secretion and trafficking	U	CELLULAR PROCESSES AND SIGNALING	Intracellular trafficking, secretion, and vesicular transport	Signal recognition particle GTPase
	Heat shock protein, Hsp20 family	COG0071		AFE_1648	-1.5	S	Protein folding and stabilization	O	CELLULAR PROCESSES AND SIGNALING	Posttranslational modification, protein turnover, chaperones	Molecular chaperone (small heat shock protein)
	Serine protease, DO/DeqQ family			AFE_1646	-2.0	S	Degradation of proteinspeptides and glycopeptides				Not in COGs
Mobile and extrachromosomal element functions
	Hypothetical protein			unannotated sequence between AFE_3179 (Hypothetical) and AFE3183 (transposase ISAfe1)	2.3	Fe	Transposon functions				Not in COGs
	ISAfe3, transposase	COG3547		AFE_2709	1.9	Fe	Transposon functions	L	INFORMATION STORAGE AND PROCESSING	Replication, recombination and repair	Transposase and inactivated derivatives
	Hypothetical protein			unannotated sequence between AFE_1217 (uracil-DNA glycosylase, family 4) and AFE_1220 (hypothetical)	-2.3	S	Transposon functions				No hits found
	Transposon, transposase protein A, putative			AFE_2506	-1.9	S	Transposon functions				No hits found
Regulatory functions
	Transcriptional regulator, TetR family	COG1309		AFE_2209	1.6	Fe	DNA interactions	K	INFORMATION STORAGE AND PROCESSING	Transcription	Transcriptional regulator
	Transcriptional regulator, CRP/FNR family	COG0664		AFE_1658	1.5	Fe	DNA interactions	T	CELLULAR PROCESSES AND SIGNALING	Signal transduction mechanisms	cAMP-binding proteins - catabolite gene activator and regulatory subunit of cAMP-dependent protein kinases
	Transcriptional regulator, CRP/FNR family	COG0664		AFE_0857	1.7	Fe	DNA interactions	T	CELLULAR PROCESSES AND SIGNALING	Signal transduction mechanisms	cAMP-binding proteins - catabolite gene activator and regulatory subunit of cAMP-dependent protein kinases
	Sensor histidine kinase	COG0642	2.7.3.-	AFE_3136	2.0	Fe	Protein interactions/Two-component systems	T	CELLULAR PROCESSES AND SIGNALING	Signal transduction mechanisms	Signal transduction histidine kinase
	Transcriptional regulator, ArsR family	COG0640		AFE_2026	-1.7	S	DNA interactions	K	INFORMATION STORAGE AND PROCESSING	Transcription	Predicted transcriptional regulators
Genes with a log2 ratio of median greater than 1.5 (corresponding to genes induced more than 2.8 fold) were considered differentially expressed in the two growth conditions. Functional categories are those defined by the TIGR database [90]. (Quatrini, R., C. Appia-Ayme, Y. Denis, E. Jedlicki, D. S. Holmes and V. Bonnefoy, BMC Genomics)
